# Supplementary material for: Impact of Nutritional and Diabetological Education on Glycemic Control and Obstetric and Perinatal Outcomes in Gestational Diabetes Mellitus
Source: Nutrients. 2026 Feb 2;18(3):513. doi: 10.3390/nu18030513 (PMC12899032; doi:10.3390/nu18030513)
Supplement: Supplementary file 1 [file nutrients-18-00513-s001.zip]

Archive with 1 entries (1 files):
- nutrients-4100231-supplementary.pdf
